# Supplementary material for: Saururus chinensis-controlled allergic pulmonary disease through NF-κB/COX-2 and PGE2 pathways
Source: PeerJ. 2020 Sep 24;8:e10043. doi: 10.7717/peerj.10043 (PMC7520084; doi:10.7717/peerj.10043)
Supplement: Supplemental Information 2 [file peerj-08-10043-s002.xlsx]

## Sheet: Worksheet 1 - Table 2
	Epithelial cell hyperplasia (0-3)								Mucous hypersecretion (0-3)								Inflammatory cell infiltration (0-3
	CON	OVA+FD	OVA+FD+DEX	50 mg/kg	150 mg/kg	300 mg/kg			CON	OVA+FD	OVA+FD+DEX	50 mg/kg	150 mg/kg	300 mg/kg			CON	OVA+FD	OVA+FD+DEX	50 mg/kg	150 mg/kg	300 mg/kg
	0	2	1	3	2	1			0.5	3	1	3	2	1.5			0	2	1.5	3	2	0.5
	1	3	0	3	1	0			1	3	1	3	2	1			0.5	2	1	3	1.5	1
	0	2	1.5	2.4	2.2	0			0	3	0.6	3	2.2	0			0.8	2.5	1.2	2	1	0
	0	2	1.2	2	1.5	1.5			0	2.4	0	2.5	1	0			0	2	0	2	1	0.4
	0	3	1	3	2	1			0	2	1	2	2	0.5			0	3	1	2.5	1	1
	CON	OVA+FD	OVA+FD+DEX	50 mg/kg	150 mg/kg	300 mg/kg			CON	OVA+FD	OVA+FD+DEX	50 mg/kg	150 mg/kg	300 mg/kg			CON	OVA+FD	OVA+FD+DEX	50 mg/kg	150 mg/kg	300 mg/kg
average	0.2	2.4	0.94	2.68	1.74	0.7		average	0.3	2.68	0.72	2.7	1.84	0.6		average	0.26	2.3	0.94	2.5	1.3	0.58
stdev	0.447214	0.547723	0.563915	0.460435	0.487852	0.67082		stdev	0.447214	0.460435	0.438178	0.447214	0.477493	0.65192		stdev	0.371484	0.447214	0.563915	0.5	0.447214	0.426615
ttest		0.000117589	0.0505443	2.50029e-05	0.000819218	0.202934		ttest		3.37313e-05	0.172003	2.85111e-05	0.000761163	0.420806		ttest		5.02057e-05	0.0544223	4.20848e-05	0.00394977	0.241504
			0.00319655	0.407075	0.0790272	0.00231947					0.000125126	0.946164	0.0220944	0.0003927					0.00289478	0.523742	0.00766973	0.000253087
				0.000690503	0.0432414	0.557292						0.000104916	0.00477928	0.741448						0.00169147	0.295826	0.287886

## Sheet: Worksheet 2 - Figure 3(WBC, NE)
	WBC	CON	OVA+PM	OVA+PM+DEX	50 mg/kg	150 mg/kg	300 mg/kg
		0.52	9.74	1.5	4.28	3.32	1.68
		0.56	7.74	1.3	6.76	3.22	1.62
		0.48		1.42		2.68	3.08
		-	5.22	1.7	2.36	2.9	2.6
		CON	OVA+PM	OVA+PM+DEX	50 mg/kg	150 mg/kg	300 mg/kg
	Average	0.52	7.56667	1.48	4.46667	3.03	2.245
	STDEV	0.04	2.26498	0.168127	2.20593	0.294165	0.714866
	TTEST		0.00573864	0.000221327	0.0362798	2.9784e-05	0.00959118
				0.00262923	0.164691	0.00940031	0.00618646
					0.0384104	9.59345e-05	0.0823446
	NE	CON	OVA+PM	OVA+PM+DEX	50 mg/kg	150 mg/kg	300 mg/kg
		0.17	1.94	0.21	0.85	0.59	0.27
		0.15	1.23	0.29	1.18	0.36	0.28
		0.16		0.27		0.31	0.55
		-	0.79	0.37	0.41	0.48	0.36
		CON	OVA+PM	OVA+PM+DEX	50 mg/kg	150 mg/kg	300 mg/kg
	Average	0.16	1.32	0.285	0.813333	0.435	0.365
	STDEV	0.01	0.580259	0.0660808	0.386307	0.125565	0.129743
	TTEST		0.0257697	0.0247233	0.0428861	0.014085	0.0445893
				0.0146379	0.276524	0.0283577	0.0218053
					0.039312	0.0789042	0.313945

## Sheet: Worksheet 3 - Figure 3(IgE)
		CON	OVA+PM	OVA+PM+DEX	50 mg/kg	150 mg/kg	300 mg/kg
		13.2996	56.1326	26.3785	45.7976	49.0091	35.6816
		10.2721	45.8554	33.4262	50.4905	43.1125	48.989
		11.7304	74.6894	43.9665	66.2468	49.6929	39.6819
		13.4066	70.2077	43.4134	54.3868	60.2091	46.7115
		18.4588		30.6663	55.4439	50.7831
		15.3759		37.019	58.8523	34.8009
		11.352			47.4245	48.9005
		15.9806			54.3868	42.8719
		CON	OVA+PM	OVA+PM+DEX	50 mg/kg	150 mg/kg	300 mg/kg
	average	13.7345	61.7213	35.8117	54.1287	47.4225	42.766
	stdev	2.72648	13.2054	7.02702	6.53139	7.39919	6.16423
	ttest		1.17696e-06	2.95288e-06	1.91949e-10	8.5573e-09	3.9044e-07
				0.0034797	0.201344	0.0341058	0.0405877
					0.00029399	0.0117699	0.147368

## Sheet: Worksheet 4 - Figure 5(RT-PCR)
		IL-13	GAPDH	Δct	ΔΔct
	G1-5	27.22	20.03	7.19	0.00684848
	G1-6	24.94	18.5	6.44	0.0115177
	G1-7	27.23	19.74	7.49	0.0055627
	G1-8	26.38	19.5	6.88	0.00849012
	G2-5	24.15	21.32	2.83	0.140632			CON	OVA+PM	OVA+PM+DEX	50 mg/kg	150 mg/kg	300 mg/kg			CON	OVA+PM	OVA+PM+DEX	50 mg/kg	150 mg/kg	300 mg/kg
	G2-6	25.25	21.66	3.59	0.0830429			0.00684848	0.140632	0.148651	0.102238	0.0865693	0.0384733			0.844996			12.6145	10.6813	4.747
	G2-7	24.63	21.12	3.51	0.0877778			0.0115177	0.0830429	0.0727958	0.125	0.0660636	0.0940779			1.42111	10.2462	8.98187		8.15122
	G2-8	24.58	21.19	3.39	0.0953912			0.0055627	0.0877778	0.0473661	0.0620683	0.19751	0.0625			0.68635	10.8304	5.84424	7.65825		7.71152
	G3-5	24.34	21.59	2.75	0.148651			0.00849012	0.0953912	0.0612138	0.167241	0.0638133	0.059954			1.04755	11.7698	7.55282		7.87356	7.39739
	G3-6	25.07	21.29	3.78	0.0727958
	G3-7	25.02	20.62	4.4	0.0473661
	G3-8	25.2	21.17	4.03	0.0612138			CON	OVA+PM	OVA+PM+DEX	50 mg/kg	150 mg/kg	300 mg/kg			CON	OVA+PM	OVA+PM+DEX	50 mg/kg	150 mg/kg	300 mg/kg
	G4-5	24.71	21.42	3.29	0.102238		average	0.00810476	0.101711	0.0825067	0.114137	0.103489	0.0637513		average	1	10.9488	7.45964	10.1364	8.90203	6.61864
	G4-6	24.34	21.34	3	0.125		stdev	0.00257146	0.0264414	0.0453049	0.0439347	0.0635114	0.0229105		stdev	0.317278	0.768664	1.57089	3.50462	1.54714	1.62848
	G4-7	25.58	21.57	4.01	0.0620683												2.3827e-06	0.000423232	0.00400873	0.000151482	0.000948972
	G4-8	23.89	21.31	2.58	0.167241													0.0259216	0.7027	0.109432	0.0140891
	G5-5	25.08	21.55	3.53	0.0865693														0.308321	0.320489	0.554769
	G5-6	25.2	21.28	3.92	0.0660636
	G5-7	24.72	22.38	2.34	0.19751
	G5-8	24.18	20.21	3.97	0.0638133
	G6-5	25.32	20.62	4.7	0.0384733
	G6-6	24.87	21.46	3.41	0.0940779
	G6-7	25.45	21.45	4	0.0625
	G6-8	24.71	20.65	4.06	0.059954

## Sheet: Worksheet 5 - Figure 5(ELISA)
		CON	OVA+PM	OVA+PM+DEX	50 mg/kg	150 mg/kg	300 mg/kg
		6.83672	63.5647	28.0679	41.2149	43.0575	20.4105
		6.07578	63.2711	23.574	41.0379	42.598
		5.93845	49.4608	20.4105	44.2334	36.5043	31.3391
		6.6908		24.1575	41.8495	38.1387	28.2185
		CON	OVA+PM	OVA+PM+DEX	50 mg/kg	150 mg/kg	300 mg/kg
	average	6.38544	58.7655	24.0525	42.0839	40.0746	26.656
	stdev	0.444443	8.05947	3.14259	1.47474	3.25372	5.62935
	ttest		4.1059e-05	3.13142e-05	6.75464e-09	8.7178e-07	0.000700322
				0.000479788	0.00864484	0.00768841	0.00481146
					4.6586e-05	0.000396952	0.465123

## Sheet: Worksheet 6 - Figure 6
	green	G1	G2	G3	G6		green	CON	OVA+FD	OVA+FD+DEX	300 mg/kg
		45827584	86348920	44280054	44456942			0.926539	1.7458	0.895251	0.898827
		45882972	70627746	44915804	49313870			0.927659	1.42795	0.908104	0.997024
		46795888	61645556	40969022	42653020			0.946116	1.24635	0.828309	0.862356
		59337782	36520400	41864320	37815036			1.19969		0.84641	0.764542
																	tap water	OVA+FD	OVA+FD+DEX	300 mg/kg
		G1	G2	G3	G6			CON	OVA+FD	OVA+FD+DEX	300 mg/kg				average	NF-κB p65	1	1.47336	0.869518	0.880687
	average	4.94611e+07	6.37857e+07	43007300	4.54746e+07		average	1	1.47336	0.869518	0.880687					COX-2	1	1.86844	1.13322	1.10916
	stdev	6.59944e+06	2.08478e+07	1.89061e+06	3.44506e+06		stdev	0.133427	0.252804	0.0382243	0.0960715				stdev	NF-κB p65	0.133427	0.252804	0.0382243	0.0960715
							ttest		0.0225596	0.109122	0.19688					COX-2	0.141885	0.199182	0.0478827	0.186359
										0.00462432	0.00702097
											0.836116
	red	G1	G2	G3	G6		red	CON	OVA+FD	OVA+FD+DEX	300 mg/kg
		45959727	102289042	54350825	55538686			0.920589	2.04888	1.08867	1.11246
		45171942	94942268	59928634	67181573			0.904809	1.90173	1.20039	1.34567
		48190333	82610332	55615332	54316997			0.965269	1.65471	1.11399	1.08799
		60375073	43365940	56405310	44459738			1.20933		1.12982	0.890544
		G1	G2	G3	G6			CON	OVA+FD	OVA+FD+DEX	300 mg/kg
	average	4.99243e+07	8.08019e+07	5.6575e+07	5.90124e+07		average	1	1.86844	1.13322	1.10916
	stdev	7.0835e+06	2.62448e+07	2.39051e+06	7.10102e+06		stdev	0.141885	0.199182	0.0478827	0.186359
							ttest		0.00104619	0.12551	0.387236
										0.000740875	0.0034996
											0.810924
